# Supplementary material for: Intestinal Elastography in the Diagnostics of Ulcerative Colitis: A Narrative Review
Source: Diagnostics (Basel). 2022 Aug 26;12(9):2070. doi: 10.3390/diagnostics12092070 (PMC9497506; doi:10.3390/diagnostics12092070)
Supplement: Supplementary file 1 [file diagnostics-12-02070-s001.zip]

Archive with 1 entries (1 files):
- diagnostics-1812269-supplementary.pdf
